# Supplementary material for: Hygiene knowledge and practices in the Lagos wild meat value chain: Cultural influences, regulatory gaps, and infrastructure needs
Source: PLOS Glob Public Health. 2026 Jan 16;6(1):e0004321. doi: 10.1371/journal.pgph.0004321 (PMC12810893; doi:10.1371/journal.pgph.0004321)
Supplement: S4 File — (XLSX) [file pgph.0004321.s004.xlsx]

## Sheet: THEMATIC DATA
THEMES			NODES	CODES
PROCESS HYGIENE	PERSONAL HYGIENE	GOVERNANCE		GENDER	EXPERIENCE	DISTRUST	SOCIAL NORMS	TRANSPORTATION	DISPLAY	PRESERVATION	WATER	FORMAL GOVERNANCE	INFORMAL GOVERNANCE
	Eating with unwashed hands		All		Yes						Yes
	We wash our hands with drinks after handling		Hunter & consumer
	We dont wear gloves here		Hunter, wholesaler, processor										Yes
	We sometimes eat stale meat		Hunter				Yes
I wash meat with any water available			Hunter & processor		Yes						Yes
We display meat in the open			Wholesaler, processor, retailer				Yes		Yes				Yes
We carry fresh carcass on our shoulders			Hunter					Yes
I tie fresh carcasses to my motorbike			Hunter					Yes
We cannot be sick because our immunity is strong			Hunter, processor		Yes		Yes
	Ebola is a lie from the governemt		Hunter, retailer			Yes
		No dealing with spoilt carcass or meat	All									Yes
We heat the meat once a day			Processor, retailer										Yes
We wash knives once, at close of day			Hunter, processor		Yes						YES		Yes
We mix meats of different species to enhance taste			All		YES		Yes
	There is nothing like zoonoses		Hunter, wholesaler, processor		Yes	YES
Juggling processing and caring for newborns			Processors	Yes
We butcher large animals in the forest			Hunter		Yes		Yes	Yes					Yes
Women handle processing			Processor	Yes			Yes						Yes
I put the meat on a fireplace			Processor, retailer							Yes
I put all the meat inside sacks			Processor, retailer							Yes
We roast meat on the farm			Processor, retailer		Yes		Yes	Yes		Yes
		Defaulters' pay fines	Processor, retailer									Yes
I remove the intestines after 6-10hrs			Wholesaler		Yes
Eating raw, half-cooked or partly stale meat			Hunter		Yes		Yes			Yes
		Sanitation on Thursdays	All								Yes	Yes
Cleaning work environment is for women			Processor, retailer	Yes			Yes						Yes
		We usually share the meats in the forests	Hunter
I always take the carcass home for my wife to process				Yes			Yes
